# Supplementary material for: Association study in African-admixed populations across the Americas recapitulates asthma risk loci in non-African populations
Source: Nat Commun. 2019 Feb 20;10:880. doi: 10.1038/s41467-019-08469-7 (PMC6382865; doi:10.1038/s41467-019-08469-7)
Supplement: Supplementary file 4 — Supplementary Data 1 [file 41467_2019_8469_MOESM4_ESM.xlsx]

## Sheet: Sheet 1
Supplementary Data 1: Association and imputation quality summaries by individual study for selected SNPs.
Lead SNPs from the CAAPA meta-analysis, the TAGC meta-analysis, and African-ancestry asthma associated variants identified by EVE and eMERGE are listed in this table.
RSQ=Imputation quality metric from Minimac; the estimated squared correlation between the imputed and true genotype
HWE=Hardy-Weinberg equilibrium P-value (estimated using PLINK)
ALT_F=Frequency of alternate (effect) allele
DELTA_F= Study alternate allele frequency – CAAPA reference panel alternate allele frequency
REF=Reference allele
ALT=Alternate (effect allele)
OR [95% CI]=Odds ratio [95% confidence interval]
1:158932555 (chromosome:hg19 position)
STUDY	RSQ	HWE	ALT_F	DELTA_F	REF	ALT	OR [95% CI]
BASS	0.99949	0.614	0.717	-0.035	C	T	0.99 [0.71-1.37]
GRAAD(1)	0.75198	0.705	0.739	-0.013	C	T	1.46 [1.11-1.90]
GRAAD(2)	1.00568	1	0.688	-0.064	C	T	0.82 [0.39-1.72]
CAG	0.83077	0.677	0.743	-0.009	C	T	1.09 [0.70-1.70]
JHS(1)	0.89836	0.643	0.748	-0.004	C	T	1.93 [1.11-3.34]
JHS(2)	0.89613	0.226	0.725	-0.027	C	T	0.89 [0.63-1.26]
SAGE	0.7784	1	0.743	-0.009	C	T	1.19 [0.99-1.43]
HUFS	0.89335	0.00351	0.763	0.011	C	T	1.16 [0.93-1.44]
SARP	0.77995	1	0.735	-0.017	C	T	0.87 [0.48-1.56]
BAGS	0.74553	0.217	0.737	-0.015	C	T	1.28 [0.94-1.75]
BIAS	0.99969	0.11	0.798	0.046	C	T	1.18 [0.84-1.67]
ProAR	0.99953	0.315	0.827	0.075	C	T	1.22 [0.96-1.56]
PGCA	0.99911	0.82	0.875	0.123	C	T	0.87 [0.66-1.15]
HONDAS	0.99983	0.866	0.745	-0.007	C	T	0.92 [0.67-1.26]
JAAS	0.99945	0.599	0.699	-0.053	C	T	1.01 [0.77-1.33]
GALA	0.58325	0.79	0.907	0.155	C	T	1.19 [0.88-1.62]
SAPPHIRE	0.70908	?	0.732	-0.02	C	T	1.05 [0.86-1.27]
1:158932907 (chromosome:hg19 position)
STUDY	RSQ	HWE	ALT_F	DELTA_F	REF	ALT	OR [95% CI]
BASS	0.99666	0.614	0.717	-0.035	G	A	0.99 [0.71-1.37]
GRAAD(1)	0.75449	0.705	0.74	-0.012	G	A	1.45 [1.11-1.90]
GRAAD(2)	1.00554	1	0.688	-0.065	G	A	0.82 [0.39-1.72]
CAG	0.83267	0.677	0.743	-0.009	G	A	1.09 [0.69-1.70]
JHS(1)	0.8984	0.643	0.749	-0.003	G	A	1.93 [1.11-3.34]
JHS(2)	0.89605	0.226	0.725	-0.027	G	A	0.89 [0.63-1.26]
SAGE	0.78038	1	0.743	-0.009	G	A	1.19 [0.99-1.43]
HUFS	0.89322	0.00351	0.763	0.011	G	A	1.16 [0.93-1.44]
SARP	0.78258	1	0.735	-0.017	G	A	0.87 [0.48-1.56]
BAGS	0.74799	0.217	0.737	-0.015	G	A	1.28 [0.94-1.75]
BIAS	0.9978	0.11	0.798	0.046	G	A	1.18 [0.84-1.67]
ProAR	0.99689	0.315	0.826	0.074	G	A	1.23 [0.96-1.57]
PGCA	0.99577	0.82	0.875	0.123	G	A	0.87 [0.66-1.15]
HONDAS	0.99898	0.866	0.744	-0.008	G	A	0.92 [0.67-1.26]
JAAS	0.99685	0.599	0.699	-0.053	G	A	1.01 [0.77-1.33]
GALA	0.58539	0.79	0.907	0.155	G	A	1.20 [0.88-1.62]
SAPPHIRE	0.71101	?	0.732	-0.02	G	A	1.05 [0.86-1.27]
2:102957716 (chromosome:hg19 position)
STUDY	RSQ	HWE	ALT_F	DELTA_F	REF	ALT	OR [95% CI]
BASS	0.99998	0.451	0.313	-0.028	C	T	0.74 [0.53-1.03]
GRAAD(1)	1.00046	0.819	0.342	0.001	C	T	1.10 [0.89-1.36]
GRAAD(2)	1.00571	0.27	0.341	0	C	T	1.87 [0.81-4.30]
CAG	1.00185	0.465	0.346	0.005	C	T	1.30 [0.90-1.87]
JHS(1)	0.93872	0.675	0.309	-0.032	C	T	0.94 [0.57-1.56]
JHS(2)	0.99078	0.764	0.309	-0.032	C	T	0.97 [0.70-1.35]
SAGE	1.00028	0.609	0.338	-0.003	C	T	1.02 [0.88-1.18]
HUFS	0.99091	0.555	0.324	-0.017	C	T	1.15 [0.95-1.39]
SARP	1.00137	0.765	0.375	0.034	C	T	0.76 [0.48-1.19]
BAGS	1.00031	0.0428	0.326	-0.015	C	T	1.13 [0.88-1.44]
BIAS	1	1	0.322	-0.019	C	T	0.94 [0.70-1.25]
ProAR	0.99999	0.402	0.354	0.013	C	T	1.11 [0.92-1.35]
PGCA	0.99999	0.832	0.322	-0.019	C	T	1.08 [0.90-1.30]
HONDAS	0.99999	0.381	0.254	-0.087	C	T	1.29 [0.93-1.79]
JAAS	0.99999	0.918	0.326	-0.015	C	T	1.17 [0.89-1.53]
GALA	0.9998	0.266	0.325	-0.016	C	T	1.12 [0.97-1.29]
SAPPHIRE	0.99921	?	0.35	0.009	C	T	1.03 [0.88-1.21]
5:110404999 (chromosome:hg19 position)
STUDY	RSQ	HWE	ALT_F	DELTA_F	REF	ALT	OR [95% CI]
BASS	0.71806	1	0.055	-0.049	A	C	0.53 [0.23-1.21]
GRAAD(1)	0.65214	0.659	0.076	-0.028	A	C	1.12 [0.70-1.80]
GRAAD(2)	1.00351	1	0.057	-0.047	A	C	1.69 [0.37-7.68]
CAG	0.64377	1	0.082	-0.022	A	C	1.27 [0.56-2.90]
JHS(1)	1.00031	1	0.096	-0.008	A	C	0.57 [0.25-1.30]
JHS(2)	0.99733	0.762	0.077	-0.027	A	C	0.95 [0.52-1.73]
SAGE	0.77744	0.79	0.085	-0.019	A	C	1.17 [0.87-1.56]
HUFS	0.99796	0.831	0.065	-0.039	A	C	0.99 [0.69-1.41]
SARP	0.66042	1	0.104	0	A	C	1.02 [0.41-2.52]
BAGS	0.68096	1	0.059	-0.045	A	C	0.86 [0.47-1.58]
BIAS	0.8574	1	0.138	0.034	A	C	1.07 [0.70-1.64]
ProAR	0.8292	0.568	0.19	0.086	A	C	1.27 [0.98-1.66]
PGCA	0.8452	0.631	0.173	0.069	A	C	1.24 [0.96-1.60]
HONDAS	0.87776	0.469	0.064	-0.04	A	C	1.05 [0.57-1.95]
JAAS	0.71051	0.569	0.055	-0.049	A	C	1.57 [0.83-2.98]
GALA	0.82958	0.366	0.261	0.157	A	C	1.15 [0.98-1.36]
SAPPHIRE	0.74644	?	0.083	-0.021	A	C	0.89 [0.65-1.21]
5:131995964 (chromosome:hg19 position)
STUDY	RSQ	HWE	ALT_F	DELTA_F	REF	ALT	OR [95% CI]
BASS	0.99633	1	0.805	0.008	A	G	1.12 [0.76-1.65]
GRAAD(1)	0.99945	1	0.823	0.026	A	G	0.84 [0.64-1.09]
GRAAD(2)	0.99524	1	0.78	-0.017	A	G	1.12 [0.50-2.54]
CAG	0.99766	0.571	0.829	0.032	A	G	1.00 [0.62-1.61]
JHS(1)	0.99767	1	0.795	-0.002	A	G	1.02 [0.58-1.79]
JHS(2)	0.99549	1	0.823	0.026	A	G	1.03 [0.69-1.54]
SAGE	0.99753	0.167	0.809	0.012	A	G	0.95 [0.80-1.14]
HUFS	0.99726	0.106	0.813	0.016	A	G	0.89 [0.70-1.13]
SARP	0.99912	0.119	0.807	0.01	A	G	1.55 [0.88-2.72]
BAGS	0.99861	0.85	0.813	0.016	A	G	0.84 [0.61-1.14]
BIAS	0.99935	0.769	0.79	-0.007	A	G	0.92 [0.66-1.28]
ProAR	0.99902	0.0261	0.782	-0.015	A	G	0.98 [0.79-1.23]
PGCA	0.99866	0.142	0.672	-0.125	A	G	0.86 [0.71-1.04]
HONDAS	0.99993	1	0.816	0.019	A	G	1.25 [0.87-1.79]
JAAS	0.99801	0.18	0.819	0.022	A	G	1.08 [0.77-1.50]
GALA	0.99795	0.0425	0.776	-0.021	A	G	0.91 [0.78-1.07]
SAPPHIRE	0.99524	?	0.797	0	A	G	1.01 [0.84-1.21]
6:28712247 (chromosome:hg19 position)
STUDY	RSQ	HWE	ALT_F	DELTA_F	REF	ALT	OR [95% CI]
BASS	1	0.398	0.402	0.022	A	G	0.94 [0.68-1.29]
GRAAD(1)	1.00063	0.52	0.384	0.004	A	G	0.96 [0.78-1.19]
GRAAD(2)	1.00571	0.662	0.42	0.04	A	G	1.39 [0.66-2.90]
CAG	1.00185	0.197	0.47	0.09	A	G	1.09 [0.77-1.53]
JHS(1)	1.00151	0.396	0.417	0.037	A	G	0.92 [0.58-1.46]
JHS(2)	1.00076	1	0.402	0.022	A	G	0.99 [0.73-1.34]
SAGE	1.00003	0.627	0.392	0.012	A	G	1.11 [0.96-1.28]
HUFS	1.00026	0.46	0.41	0.03	A	G	0.95 [0.79-1.15]
SARP	1.00143	0.765	0.399	0.019	A	G	0.85 [0.54-1.33]
BAGS	1.00071	0.745	0.474	0.094	A	G	0.94 [0.73-1.19]
BIAS	0.99999	0.578	0.211	-0.169	A	G	0.76 [0.55-1.06]
ProAR	1	0.455	0.316	-0.064	A	G	1.04 [0.85-1.27]
PGCA	1	0.894	0.237	-0.143	A	G	1.17 [0.95-1.44]
HONDAS	1	0.0511	0.366	-0.014	A	G	1.15 [0.86-1.53]
JAAS	1	0.784	0.425	0.045	A	G	1.25 [0.97-1.60]
GALA	1.00027	0.432	0.233	-0.147	A	G	1.10 [0.94-1.29]
SAPPHIRE	0.98303	?	0.415	0.035	A	G	0.89 [0.76-1.04]
6:32604372 (chromosome:hg19 position)
STUDY	RSQ	HWE	ALT_F	DELTA_F	REF	ALT	OR [95% CI]
BASS	0.99767	0.497	0.525	-0.021	G	A	0.95 [0.69-1.30]
GRAAD(1)	0.99546	0.759	0.524	-0.022	G	A	0.91 [0.74-1.12]
GRAAD(2)	0.99436	0.676	0.565	0.019	G	A	1.56 [0.78-3.12]
CAG	0.98598	0.75	0.483	-0.063	G	A	0.88 [0.62-1.25]
JHS(1)	1.00152	0.475	0.512	-0.034	G	A	1.17 [0.76-1.82]
JHS(2)	1.00077	0.493	0.505	-0.041	G	A	1.04 [0.76-1.42]
SAGE	0.99668	0.251	0.529	-0.017	G	A	0.96 [0.84-1.10]
HUFS	1.00027	0.412	0.523	-0.023	G	A	1.00 [0.84-1.20]
SARP	0.98454	0.765	0.524	-0.022	G	A	1.57 [1.00-2.48]
BAGS	0.99592	0.743	0.538	-0.008	G	A	1.07 [0.84-1.35]
BIAS	0.99701	0.921	0.591	0.045	G	A	1.10 [0.84-1.44]
ProAR	0.9964	1	0.583	0.037	G	A	1.22 [1.02-1.47]
PGCA	0.99724	0.555	0.667	0.121	G	A	1.26 [1.05-1.52]
HONDAS	0.99726	0.801	0.526	-0.02	G	A	1.25 [0.94-1.65]
JAAS	0.99759	0.534	0.48	-0.066	G	A	0.84 [0.65-1.07]
GALA	0.99678	1	0.615	0.069	G	A	1.09 [0.95-1.26]
SAPPHIRE	0.97161	?	0.532	-0.014	G	A	1.17 [1.01-1.36]
6:90986686 (chromosome:hg19 position)
STUDY	RSQ	HWE	ALT_F	DELTA_F	REF	ALT	OR [95% CI]
BASS	0.96595	0.415	0.098	-0.03	G	A	1.09 [0.64-1.85]
GRAAD(1)	0.96334	0.613	0.11	-0.018	G	A	0.87 [0.62-1.21]
GRAAD(2)	1.00152	1	0.097	-0.031	G	A	0.51 [0.16-1.68]
CAG	0.99093	1	0.093	-0.035	G	A	0.66 [0.35-1.24]
JHS(1)	0.96655	1	0.12	-0.008	G	A	1.05 [0.51-2.15]
JHS(2)	0.97792	0.388	0.111	-0.017	G	A	0.98 [0.60-1.62]
SAGE	0.98601	1	0.117	-0.011	G	A	1.09 [0.87-1.36]
HUFS	0.97259	0.164	0.122	-0.006	G	A	0.80 [0.60-1.06]
SARP	0.97219	1	0.122	-0.006	G	A	0.77 [0.39-1.51]
BAGS	0.94521	0.253	0.095	-0.033	G	A	0.78 [0.53-1.16]
BIAS	0.9917	0.679	0.212	0.084	G	A	0.85 [0.60-1.20]
ProAR	0.97651	1	0.181	0.053	G	A	1.02 [0.80-1.30]
PGCA	0.97966	0.22	0.193	0.065	G	A	0.87 [0.70-1.09]
HONDAS	0.98016	0.328	0.116	-0.012	G	A	1.33 [0.86-2.06]
JAAS	0.96786	0.131	0.098	-0.03	G	A	0.88 [0.58-1.33]
GALA	0.99235	0.213	0.26	0.132	G	A	1.02 [0.88-1.19]
SAPPHIRE	0.98343	?	0.108	-0.02	G	A	0.87 [0.69-1.10]
8:2550802 (chromosome:hg19 position)
STUDY	RSQ	HWE	ALT_F	DELTA_F	REF	ALT	OR [95% CI]
BASS	0.92791	0.0515	0.116	-0.017	C	T	1.46 [0.90-2.35]
GRAAD(1)	0.91341	0.333	0.135	0.003	C	T	1.34 [0.98-1.84]
GRAAD(2)	0.91566	1	0.081	-0.052	C	T	2.21 [0.59-8.27]
CAG	0.92784	0.484	0.135	0.003	C	T	1.04 [0.63-1.73]
JHS(1)	0.88821	0.277	0.116	-0.017	C	T	0.65 [0.30-1.44]
JHS(2)	0.90132	0.502	0.118	-0.015	C	T	1.55 [0.96-2.51]
SAGE	0.94512	0.381	0.133	0.001	C	T	1.16 [0.94-1.43]
HUFS	0.91777	0.727	0.128	-0.005	C	T	1.38 [1.04-1.84]
SARP	0.86955	1	0.131	-0.002	C	T	1.97 [0.94-4.14]
BAGS	0.89234	0.711	0.104	-0.029	C	T	1.77 [1.16-2.69]
BIAS	0.98531	0.147	0.142	0.009	C	T	1.27 [0.86-1.88]
ProAR	0.96236	1	0.142	0.009	C	T	1.23 [0.94-1.61]
PGCA	0.96627	0.588	0.112	-0.021	C	T	1.37 [1.04-1.82]
HONDAS	0.96192	0.0511	0.092	-0.041	C	T	0.97 [0.61-1.54]
JAAS	0.93311	0.855	0.143	0.01	C	T	1.11 [0.77-1.60]
GALA	0.96631	0.536	0.11	-0.023	C	T	1.48 [1.18-1.86]
SAPPHIRE	0.93148	?	0.135	0.003	C	T	1.03 [0.82-1.29]
8:81278885 (chromosome:hg19 position)
STUDY	RSQ	HWE	ALT_F	DELTA_F	REF	ALT	OR [95% CI]
BASS	0.87244	0.782	0.562	-0.013	G	A	0.91 [0.66-1.26]
GRAAD(1)	0.9326	0.667	0.603	0.028	G	A	0.88 [0.72-1.08]
GRAAD(2)	0.96972	0.207	0.509	-0.066	G	A	0.95 [0.49-1.83]
CAG	0.94477	0.332	0.589	0.014	G	A	1.45 [0.99-2.14]
JHS(1)	0.98873	0.0373	0.579	0.004	G	A	0.91 [0.58-1.41]
JHS(2)	0.99324	0.483	0.572	-0.003	G	A	0.87 [0.65-1.18]
SAGE	0.92541	0.639	0.585	0.01	G	A	1.03 [0.89-1.19]
HUFS	0.99159	0.15	0.599	0.024	G	A	0.97 [0.80-1.17]
SARP	0.88847	0.552	0.585	0.01	G	A	1.11 [0.69-1.80]
BAGS	0.93647	0.661	0.555	-0.02	G	A	1.03 [0.80-1.32]
BIAS	0.91488	0.432	0.565	-0.01	G	A	0.82 [0.62-1.10]
ProAR	0.90746	0.375	0.581	0.006	G	A	0.87 [0.71-1.05]
PGCA	0.90507	0.928	0.531	-0.044	G	A	0.98 [0.81-1.17]
HONDAS	0.92023	0.612	0.51	-0.065	G	A	0.90 [0.67-1.19]
JAAS	0.87896	0.653	0.572	-0.003	G	A	1.12 [0.85-1.46]
GALA	0.94997	0.363	0.571	-0.004	G	A	0.98 [0.85-1.12]
SAPPHIRE	0.93157	?	0.579	0.004	G	A	0.93 [0.79-1.08]
8:125531353 (chromosome:hg19 position)
STUDY	RSQ	HWE	ALT_F	DELTA_F	REF	ALT	OR [95% CI]
BASS	0.81289	1	0.024	0.01	C	T	0.41 [0.13-1.28]
GRAAD(1)	0.79191	1	0.013	-0.001	C	T	0.82 [0.30-2.26]
GRAAD(2)	0.96694	1	?	?	?	?	?
CAG	0.97483	1	0.025	0.011	C	T	0.56 [0.18-1.78]
JHS(1)	0.75887	1	0.011	-0.003	C	T	0.41 [0.04-4.69]
JHS(2)	0.83091	1	0.018	0.004	C	T	0.87 [0.25-2.96]
SAGE	0.80458	0.198	0.015	0.001	C	T	0.54 [0.29-1.02]
HUFS	0.66953	1	0.013	-0.001	C	T	0.35 [0.13-0.94]
SARP	0.86776	1	0.014	0	C	T	0.48 [0.06-3.68]
BAGS	0.82639	1	0.021	0.007	C	T	0.29 [0.12-0.74]
BIAS	0.58657	1	0.015	0.001	C	T	0.62 [0.15-2.56]
ProAR	0.74736	1	0.008	-0.006	C	T	0.26 [0.08-0.84]
PGCA	0.68674	1	0.008	-0.006	C	T	0.68 [0.20-2.29]
HONDAS	0.93041	1	0.019	0.005	C	T	0.89 [0.31-2.54]
JAAS	0.78115	1	0.016	0.002	C	T	0.28 [0.09-0.86]
GALA	0.58229	1	0.005	-0.009	C	T	0.33 [0.09-1.21]
SAPPHIRE	0.71895	?	0.015	0.001	C	T	0.46 [0.24-0.88]
9:6209697 (chromosome:hg19 position)
STUDY	RSQ	HWE	ALT_F	DELTA_F	REF	ALT	OR [95% CI]
BASS	0.99976	0.24	0.688	0.009	A	G	0.66 [0.47-0.92]
GRAAD(1)	1.00008	0.331	0.679	0	A	G	0.80 [0.64-0.99]
GRAAD(2)	1.00568	0.643	0.67	-0.009	A	G	0.94 [0.46-1.91]
CAG	1.00069	0.274	0.691	0.012	A	G	1.14 [0.76-1.71]
JHS(1)	1.00059	0.688	0.67	-0.009	A	G	0.98 [0.61-1.56]
JHS(2)	0.99833	0.841	0.69	0.011	A	G	0.93 [0.67-1.29]
SAGE	0.99963	0.314	0.693	0.014	A	G	0.90 [0.78-1.05]
HUFS	0.99895	0.17	0.709	0.03	A	G	0.90 [0.73-1.10]
SARP	1.0011	1	0.67	-0.009	A	G	0.86 [0.54-1.37]
BAGS	1.00016	0.127	0.669	-0.01	A	G	0.83 [0.65-1.06]
BIAS	0.99966	0.463	0.719	0.04	A	G	0.88 [0.65-1.19]
ProAR	0.9998	0.245	0.694	0.015	A	G	0.92 [0.75-1.12]
PGCA	0.99904	1	0.742	0.063	A	G	0.76 [0.62-0.93]
HONDAS	0.9999	0.883	0.665	-0.014	A	G	0.84 [0.63-1.12]
JAAS	0.99937	0.229	0.66	-0.019	A	G	0.85 [0.66-1.10]
GALA	0.9993	0.444	0.71	0.031	A	G	0.91 [0.78-1.05]
SAPPHIRE	0.99751	?	0.686	0.007	A	G	1.01 [0.86-1.19]
9: 132502801 (chromosome:hg19 position)
STUDY	RSQ	HWE	ALT_F	DELTA_F	REF	ALT	OR [95% CI]
BASS	0.99341	0.141	0.118	0.008	G	A	1.65 [1.01-2.69]
GRAAD(1)	0.99797	0.415	0.117	0.007	G	A	1.23 [0.90-1.68]
GRAAD(2)	1.00465	1	0.102	-0.008	G	A	0.43 [0.14-1.37]
CAG	0.98983	0.28	0.099	-0.011	G	A	1.59 [0.88-2.85]
JHS(1)	0.6786	0.234	0.093	-0.017	G	A	1.01 [0.39-2.58]
JHS(2)	0.7435	0.121	0.135	0.025	G	A	0.66 [0.40-1.08]
SAGE	0.99422	1	0.102	-0.008	G	A	0.95 [0.76-1.19]
HUFS	0.68347	1	0.102	-0.008	G	A	1.05 [0.73-1.50]
SARP	0.99908	0.0259	0.127	0.017	G	A	1.47 [0.76-2.87]
BAGS	0.99322	0.753	0.103	-0.007	G	A	1.29 [0.86-1.94]
BIAS	0.99926	1	0.076	-0.034	G	A	1.28 [0.79-2.07]
PROAR	0.99382	0.181	0.073	-0.037	G	A	1.20 [0.85-1.70]
PGCA	0.99463	0.659	0.053	-0.057	G	A	0.87 [0.59-1.28]
Honduras	0.99982	0.0532	0.114	0.004	G	A	0.99 [0.63-1.55]
JAAS	0.99657	0.831	0.12	0.01	G	A	1.13 [0.77-1.65]
GALA	0.98387	0.0573	0.035	-0.075	G	A	1.09 [0.75-1.57]
SAPPHIRE	0.73442	?	0.11	0	G	A	1.07 [0.80-1.41]
10:9046645 (chromosome:hg19 position)
STUDY	RSQ	HWE	ALT_F	DELTA_F	REF	ALT	OR [95% CI]
BASS	0.95602	0.599	0.851	-0.019	A	G	1.07 [0.69-1.67]
GRAAD(1)	0.84933	0.0535	0.876	0.006	A	G	1.10 [0.79-1.53]
GRAAD(2)	0.96201	1	0.869	-0.001	A	G	1.98 [0.74-5.31]
CAG	1.00165	1	0.876	0.006	A	G	0.69 [0.41-1.17]
JHS(1)	0.89175	0.191	0.866	-0.004	A	G	0.90 [0.43-1.88]
JHS(2)	0.86076	0.0815	0.885	0.015	A	G	0.94 [0.58-1.54]
SAGE	0.81934	0.272	0.866	-0.004	A	G	0.87 [0.70-1.09]
HUFS	0.88213	0.35	0.868	-0.002	A	G	0.77 [0.58-1.02]
SARP	0.89691	1	0.859	-0.011	A	G	0.94 [0.48-1.84]
BAGS	0.89597	0.189	0.834	-0.036	A	G	1.19 [0.85-1.66]
BIAS	0.97522	0.818	0.882	0.012	A	G	1.22 [0.79-1.87]
ProAR	0.96251	0.803	0.868	-0.002	A	G	0.90 [0.68-1.18]
PGCA	0.96706	0.622	0.875	0.005	A	G	0.69 [0.53-0.90]
HONDAS	0.98207	0.505	0.899	0.029	A	G	1.19 [0.76-1.87]
JAAS	0.95867	0.493	0.876	0.006	A	G	0.61 [0.41-0.90]
GALA	0.80558	0.0671	0.875	0.005	A	G	0.93 [0.74-1.16]
SAPPHIRE	0.8113	?	0.856	-0.014	A	G	0.99 [0.78-1.26]
11:76301316 (chromosome:hg19 position)
STUDY	RSQ	HWE	ALT_F	DELTA_F	REF	ALT	OR [95% CI]
BASS	0.99094	0.0118	0.354	0.035	C	T	1.00 [0.73-1.36]
GRAAD(1)	0.82631	0.48	0.339	0.02	C	T	1.08 [0.86-1.37]
GRAAD(2)	1.00322	1	0.444	0.125	C	T	0.43 [0.21-0.88]
CAG	0.99228	0.287	0.381	0.062	C	T	1.49 [1.04-2.13]
JHS(1)	0.99683	0.316	0.368	0.049	C	T	0.65 [0.40-1.05]
JHS(2)	0.99586	0.233	0.372	0.053	C	T	1.20 [0.88-1.64]
SAGE	0.99474	0.0595	0.348	0.029	C	T	1.14 [0.98-1.33]
HUFS	0.997	0.653	0.348	0.029	C	T	0.97 [0.80-1.16]
SARP	0.95131	0.755	0.35	0.031	C	T	0.97 [0.60-1.56]
BAGS	0.82395	0.539	0.332	0.013	C	T	0.99 [0.75-1.30]
BIAS	0.9939	0.703	0.264	-0.055	C	T	1.15 [0.85-1.56]
ProAR	0.99592	0.366	0.351	0.032	C	T	1.44 [1.19-1.74]
PGCA	0.99576	0.122	0.272	-0.047	C	T	1.17 [0.96-1.43]
HONDAS	0.99669	0.184	0.262	-0.057	C	T	0.91 [0.66-1.26]
JAAS	0.99291	0.273	0.344	0.025	C	T	1.18 [0.90-1.55]
GALA	0.99876	0.827	0.37	0.051	C	T	0.94 [0.82-1.08]
SAPPHIRE	0.99398	?	0.348	0.029	C	T	1.07 [0.91-1.25]
12:57503775 (chromosome:hg19 position)
STUDY	RSQ	HWE	ALT_F	DELTA_F	REF	ALT	OR [95% CI]
BASS	0.99769	0.808	0.177	-0.01	C	T	1.24 [0.83-1.86]
GRAAD(1)	0.99975	0.855	0.171	-0.015	C	T	1.05 [0.81-1.38]
GRAAD(2)	0.97765	1	0.144	-0.043	C	T	2.46 [0.92-6.57]
CAG	0.99897	0.564	0.171	-0.015	C	T	1.17 [0.74-1.86]
JHS(1)	0.82976	0.653	0.154	-0.033	C	T	0.82 [0.41-1.66]
JHS(2)	0.7515	0.873	0.17	-0.016	C	T	0.92 [0.57-1.48]
SAGE	0.90601	0.404	0.174	-0.013	C	T	1.15 [0.95-1.40]
HUFS	0.82384	0.175	0.164	-0.022	C	T	0.84 [0.64-1.10]
SARP	0.9813	1	0.148	-0.039	C	T	1.05 [0.55-2.03]
BAGS	0.99975	0.708	0.158	-0.028	C	T	0.74 [0.53-1.02]
BIAS	0.99998	0.895	0.241	0.054	C	T	0.95 [0.68-1.32]
ProAR	0.99993	0.446	0.237	0.05	C	T	1.08 [0.87-1.34]
PGCA	0.99947	0.14	0.273	0.087	C	T	1.04 [0.85-1.26]
HONDAS	0.99998	0.754	0.28	0.094	C	T	1.09 [0.81-1.46]
JAAS	0.99935	0.847	0.13	-0.056	C	T	0.93 [0.64-1.34]
GALA	0.90864	0.756	0.35	0.163	C	T	1.32 [1.14-1.53]
SAPPHIRE	0.86216	?	0.172	-0.015	C	T	1.42 [1.13-1.79]
12:57509102 (chromosome:hg19 position)
STUDY	RSQ	HWE	ALT_F	DELTA_F	REF	ALT	OR [95% CI]
BASS	0.89207	1	0.233	-0.007	C	T	1.22 [0.83-1.79]
GRAAD(1)	0.92697	0.0331	0.235	-0.005	C	T	1.20 [0.94-1.52]
GRAAD(2)	0.95213	0.214	0.214	-0.026	C	T	2.06 [0.93-4.54]
CAG	0.94268	1	0.234	-0.006	C	T	1.06 [0.69-1.62]
JHS(1)	0.91779	0.25	0.201	-0.039	C	T	1.49 [0.80-2.80]
JHS(2)	0.89535	0.798	0.224	-0.016	C	T	1.20 [0.80-1.78]
SAGE	0.94313	0.31	0.229	-0.011	C	T	1.15 [0.97-1.36]
HUFS	0.90236	0.54	0.215	-0.025	C	T	0.91 [0.72-1.15]
SARP	0.93537	0.376	0.189	-0.051	C	T	0.88 [0.50-1.56]
BAGS	0.92139	0.624	0.216	-0.024	C	T	1.03 [0.76-1.38]
BIAS	0.92716	0.692	0.255	0.015	C	T	0.94 [0.67-1.31]
ProAR	0.92927	0.199	0.277	0.037	C	T	1.14 [0.92-1.41]
PGCA	0.92771	0.763	0.356	0.116	C	T	1.14 [0.94-1.37]
HONDAS	0.96253	0.69	0.396	0.156	C	T	1.05 [0.80-1.39]
JAAS	0.86213	0.558	0.193	-0.047	C	T	0.93 [0.66-1.29]
GALA	0.96573	0.493	0.376	0.136	C	T	1.35 [1.18-1.56]
SAPPHIRE	0.92439	?	0.23	-0.01	C	T	1.38 [1.14-1.68]
15:61068347 (chromosome:hg19 position)
STUDY	RSQ	HWE	ALT_F	DELTA_F	REF	ALT	OR [95% CI]
BASS	0.95573	0.644	0.307	-0.022	G	A	0.78 [0.55-1.09]
GRAAD(1)	1.00008	1	0.33	0.001	G	A	0.88 [0.71-1.10]
GRAAD(2)	1.00571	1	0.278	-0.051	G	A	1.08 [0.47-2.48]
CAG	0.99704	0.615	0.366	0.037	G	A	0.76 [0.53-1.09]
JHS(1)	0.91355	0.336	0.326	-0.003	G	A	0.88 [0.53-1.45]
JHS(2)	0.9176	0.853	0.354	0.025	G	A	0.98 [0.71-1.36]
SAGE	0.97457	0.317	0.333	0.004	G	A	0.87 [0.75-1.01]
HUFS	0.9339	1	0.329	0	G	A	0.76 [0.62-0.93]
SARP	0.97872	0.296	0.309	-0.02	G	A	0.97 [0.58-1.61]
BAGS	0.99006	0.205	0.377	0.048	G	A	0.95 [0.74-1.22]
BIAS	0.98191	0.679	0.231	-0.098	G	A	1.08 [0.77-1.52]
ProAR	0.97816	0.783	0.242	-0.087	G	A	0.88 [0.71-1.08]
PGCA	0.97354	0.00974	0.198	-0.131	G	A	0.66 [0.53-0.82]
HONDAS	0.98734	0.547	0.285	-0.044	G	A	0.78 [0.57-1.07]
JAAS	0.96974	0.0339	0.383	0.054	G	A	0.71 [0.54-0.92]
GALA	0.98748	1	0.196	-0.133	G	A	0.97 [0.81-1.15]
SAPPHIRE	0.96808	?	0.343	0.014	G	A	0.87 [0.74-1.01]
15:67449660 (chromosome:hg19 position)
STUDY	RSQ	HWE	ALT_F	DELTA_F	REF	ALT	OR [95% CI]
BASS	0.98012	0.889	0.428	-0.001	A	G	1.10 [0.80-1.53]
GRAAD(1)	0.97582	0.0606	0.441	0.012	A	G	1.18 [0.96-1.46]
GRAAD(2)	1.00566	1	0.477	0.048	A	G	1.19 [0.60-2.37]
CAG	0.98422	0.0238	0.459	0.03	A	G	1.22 [0.86-1.73]
JHS(1)	1.0015	0.147	0.443	0.014	A	G	1.49 [0.94-2.37]
JHS(2)	1.00068	0.337	0.429	0	A	G	0.99 [0.72-1.35]
SAGE	0.99984	0.482	0.433	0.004	A	G	1.09 [0.94-1.26]
HUFS	0.99894	0.642	0.447	0.018	A	G	0.89 [0.75-1.07]
SARP	0.98071	0.0158	0.439	0.01	A	G	0.83 [0.54-1.27]
BAGS	0.96753	0.444	0.476	0.047	A	G	1.06 [0.83-1.35]
BIAS	0.99391	0.00757	0.371	-0.058	A	G	1.28 [0.98-1.68]
ProAR	0.98355	0.371	0.403	-0.026	A	G	1.03 [0.85-1.23]
PGCA	0.98478	0.925	0.392	-0.037	A	G	0.91 [0.76-1.10]
HONDAS	0.99621	0.28	0.397	-0.032	A	G	1.17 [0.88-1.56]
JAAS	0.97619	0.788	0.443	0.014	A	G	0.88 [0.68-1.14]
GALA	0.99994	0.252	0.356	-0.073	A	G	1.11 [0.97-1.28]
SAPPHIRE	0.99731	?	0.432	0.003	A	G	0.98 [0.84-1.14]
16:11199980 (chromosome:hg19 position)
STUDY	RSQ	HWE	ALT_F	DELTA_F	REF	ALT	OR [95% CI]
BASS	0.91123	1	0.044	-0.014	G	A	1.37 [0.64-2.90]
GRAAD(1)	1.00056	1	0.053	-0.005	G	A	0.72 [0.45-1.14]
GRAAD(2)	1.00487	1	?	?	?	?	?
CAG	1.00181	0.263	0.056	-0.002	G	A	1.66 [0.79-3.52]
JHS(1)	1.00053	1	0.044	-0.014	G	A	1.58 [0.50-4.99]
JHS(2)	1.00063	1	0.053	-0.005	G	A	0.88 [0.43-1.79]
SAGE	0.99797	1	0.061	0.003	G	A	0.97 [0.72-1.30]
HUFS	0.99799	0.813	0.055	-0.003	G	A	0.85 [0.57-1.26]
SARP	0.99819	1	0.062	0.004	G	A	0.92 [0.37-2.29]
BAGS	1.00047	1	0.047	-0.011	G	A	1.35 [0.76-2.40]
BIAS	0.97795	0.0198	0.128	0.07	G	A	0.89 [0.59-1.34]
ProAR	0.97608	0.555	0.095	0.037	G	A	0.94 [0.68-1.29]
PGCA	0.97753	0.104	0.077	0.019	G	A	0.73 [0.52-1.00]
HONDAS	0.85371	1	0.011	-0.047	G	A	1.55 [0.35-6.79]
JAAS	0.94545	1	0.049	-0.009	G	A	0.94 [0.52-1.71]
GALA	1.00019	0.47	0.146	0.088	G	A	1.16 [0.96-1.40]
SAPPHIRE	0.99773	?	0.056	-0.002	G	A	1.04 [0.75-1.43]
17:37876835 (chromosome:hg19 position)
STUDY	RSQ	HWE	ALT_F	DELTA_F	REF	ALT	OR [95% CI]
BASS	0.80938	0.777	0.58	-0.028	A	G	0.80 [0.57-1.12]
GRAAD(1)	0.90309	0.744	0.601	-0.007	A	G	0.85 [0.68-1.05]
GRAAD(2)	1.00556	0.619	0.619	0.011	A	G	0.68 [0.33-1.38]
CAG	0.91862	0.26	0.568	-0.04	A	G	1.07 [0.73-1.57]
JHS(1)	0.87012	0.706	0.587	-0.021	A	G	0.50 [0.30-0.82]
JHS(2)	0.86155	0.857	0.604	-0.004	A	G	1.29 [0.93-1.80]
SAGE	0.92432	0.754	0.591	-0.017	A	G	1.03 [0.89-1.19]
HUFS	0.85689	0.63	0.593	-0.015	A	G	1.01 [0.83-1.23]
SARP	0.61317	0.549	0.567	-0.041	A	G	0.94 [0.52-1.71]
BAGS	0.88843	0.826	0.567	-0.041	A	G	1.15 [0.90-1.46]
BIAS	0.81982	0.917	0.604	-0.004	A	G	0.64 [0.47-0.86]
ProAR	0.84808	0.428	0.585	-0.023	A	G	0.81 [0.67-0.99]
PGCA	0.82631	0.714	0.542	-0.066	A	G	0.83 [0.69-1.00]
HONDAS	0.82368	0.889	0.631	0.023	A	G	0.79 [0.58-1.08]
JAAS	0.81353	0.321	0.573	-0.035	A	G	1.05 [0.80-1.39]
GALA	0.90053	0.621	0.574	-0.034	A	G	0.90 [0.78-1.04]
SAPPHIRE	0.87242	?	0.58	-0.028	A	G	0.94 [0.80-1.11]
17:37922259 (chromosome:hg19 position)
STUDY	RSQ	HWE	ALT_F	DELTA_F	EF	ALT	OR [95% CI]
BASS	0.99767	0.636	0.158	-0.017	G	A	0.73 [0.47-1.12]
GRAAD(1)	0.99998	0.186	0.156	-0.019	G	A	0.93 [0.70-1.24]
GRAAD(2)	0.98526	0.519	0.158	-0.017	G	A	0.93 [0.35-2.51]
CAG	1.00138	0.776	0.165	-0.01	G	A	0.88 [0.54-1.44]
JHS(1)	0.99937	0.232	0.18	0.005	G	A	0.84 [0.45-1.57]
JHS(2)	0.99778	0.255	0.178	0.003	G	A	0.80 [0.54-1.18]
SAGE	0.99734	0.595	0.161	-0.014	G	A	0.86 [0.71-1.05]
HUFS	0.99676	0.853	0.165	-0.01	G	A	0.97 [0.76-1.24]
SARP	0.86677	1	0.145	-0.03	G	A	1.36 [0.67-2.76]
BAGS	0.99822	0.629	0.122	-0.053	G	A	0.84 [0.58-1.22]
BIAS	0.99983	0.4	0.256	0.081	G	A	0.65 [0.47-0.89]
ProAR	0.99984	0.585	0.228	0.053	G	A	0.68 [0.55-0.84]
PGCA	0.99719	0.733	0.247	0.072	G	A	0.82 [0.68-1.00]
HONDAS	0.98333	0.619	0.124	-0.051	G	A	0.61 [0.40-0.93]
JAAS	0.99668	0.12	0.142	-0.033	G	A	0.74 [0.52-1.04]
GALA	0.9981	0.714	0.324	0.149	G	A	0.67 [0.58-0.77]
SAPPHIRE	0.9935	?	0.162	-0.013	G	A	1.03 [0.84-1.27]
17:47461433 (chromosome:hg19 position)
STUDY	RSQ	HWE	ALT_F	DELTA_F	REF	ALT	OR [95% CI]
BASS	0.74973	0.606	0.067	-0.029	G	A	0.76 [0.36-1.59]
GRAAD(1)	0.99637	0.687	0.078	-0.018	G	A	1.27 [0.87-1.87]
GRAAD(2)	1.00555	1	0.062	-0.034	G	A	1.96 [0.45-8.61]
CAG	1.00148	0.6	0.087	-0.009	G	A	1.22 [0.64-2.34]
JHS(1)	1.00071	0.251	0.084	-0.012	G	A	0.78 [0.33-1.86]
JHS(2)	1.00036	0.237	0.077	-0.019	G	A	1.13 [0.62-2.07]
SAGE	0.87535	0.0751	0.082	-0.014	G	A	0.95 [0.71-1.27]
HUFS	0.99785	0.0912	0.084	-0.012	G	A	1.08 [0.78-1.50]
SARP	1.00083	1	0.069	-0.027	G	A	1.63 [0.65-4.08]
BAGS	1.00023	0.442	0.052	-0.044	G	A	1.63 [0.95-2.78]
BIAS	0.8852	0.717	0.157	0.061	G	A	1.20 [0.80-1.78]
ProAR	0.83127	0.698	0.182	0.086	G	A	1.11 [0.85-1.44]
PGCA	0.82816	0.52	0.124	0.028	G	A	1.18 [0.88-1.59]
HONDAS	0.69663	1	0.021	-0.075	G	A	3.16 [0.97-10.32]
JAAS	0.71946	1	0.047	-0.049	G	A	0.36 [0.18-0.72]
GALA	0.9201	0.0432	0.282	0.186	G	A	0.85 [0.73-0.99]
SAPPHIRE	0.8207	?	0.085	-0.011	G	A	0.81 [0.61-1.09]
18:42607527 (chromosome:hg19 position)
STUDY	RSQ	HWE	ALT_F	DELTA_F	REF	ALT	OR [95% CI]
BASS	0.59807	1	0.031	0.01	T	G	1.20 [0.37-3.84]
GRAAD(1)	0.62797	1	0.021	0	T	G	2.40 [0.99-5.83]
GRAAD(2)	0.52216	1	?	?	?	?	?
CAG	0.48648	1	0.014	-0.007	T	G	6.21 [0.75-51.78]
JHS(1)	0.72617	1	0.024	0.003	T	G	5.24 [0.97-28.33]
JHS(2)	0.69264	1	0.028	0.007	T	G	4.79 [1.64-13.99]
SAGE	0.70249	0.17	0.021	0	T	G	0.99 [0.56-1.74]
HUFS	0.66906	1	0.026	0.005	T	G	1.38 [0.70-2.73]
SARP	0.61116	1	0.022	0.001	T	G	2.98 [0.44-20.42]
BAGS	0.72297	1	0.029	0.008	T	G	1.63 [0.75-3.55]
BIAS	0.13242	1	?	?	?	?	?
ProAR	0.41509	1	0.019	-0.002	T	G	0.96 [0.33-2.79]
PGCA	0.31671	1	0.014	-0.007	T	G	1.66 [0.45-6.17]
HONDAS	0.41432	1	0.02	-0.001	T	G	1.49 [0.34-6.64]
JAAS	0.39577	1	0.021	0	T	G	2.45 [0.61-9.87]
GALA	0.81902	1	0.009	-0.012	T	G	0.24 [0.11-0.53]
SAPPHIRE	0.69998	?	0.022	0.001	T	G	2.04 [1.00-4.17]
19:54192692 (chromosome:hg19 position)
STUDY	RSQ	HWE	ALT_F	DELTA_F	REF	ALT	OR [95% CI]
BASS	0.63069	1	0.045	-0.002	T	G	0.32 [0.12-0.81]
GRAAD(1)	0.63344	0.533	0.047	0	T	G	0.87 [0.48-1.58]
GRAAD(2)	1.00558	1	?	?	?	?	?
CAG	0.69568	1	0.053	0.006	T	G	0.29 [0.11-0.75]
JHS(1)	0.61399	0.32	0.049	0.002	T	G	0.30 [0.08-1.11]
JHS(2)	0.62751	0.611	0.047	0	T	G	0.44 [0.18-1.08]
SAGE	0.89321	0.761	0.054	0.007	T	G	0.56 [0.40-0.78]
HUFS	0.67282	0.113	0.048	0.001	T	G	0.72 [0.43-1.20]
SARP	0.46859	1	0.045	-0.002	T	G	0.65 [0.14-2.91]
BAGS	0.56245	1	0.039	-0.008	T	G	0.77 [0.34-1.73]
BIAS	0.86587	0.454	0.03	-0.017	T	G	0.48 [0.20-1.16]
ProAR	0.81795	1	0.029	-0.018	T	G	0.95 [0.52-1.71]
PGCA	0.78221	0.132	0.019	-0.028	T	G	0.76 [0.37-1.57]
HONDAS	0.8316	1	0.016	-0.031	T	G	0.53 [0.15-1.86]
JAAS	0.76617	0.674	0.059	0.012	T	G	0.65 [0.36-1.18]
GALA	0.90191	1	0.013	-0.034	T	G	0.86 [0.46-1.61]
SAPPHIRE	0.78396	?	0.047	0	T	G	0.83 [0.56-1.23]
