# Supplementary material for: Association study in African-admixed populations across the Americas recapitulates asthma risk loci in non-African populations
Source: Nat Commun. 2019 Feb 20;10:880. doi: 10.1038/s41467-019-08469-7 (PMC6382865; doi:10.1038/s41467-019-08469-7)
Supplement: Supplementary file 5 — Supplementary Data 2 [file 41467_2019_8469_MOESM5_ESM.xlsx]

## Sheet: Sheet1
Supplementary Data 2: Sensitivity analysis of 22 putatively causal SNPs on chr17q12-21
17 putatively causal SNPs reported in the Stein et al. review (doi 10.1016/j.jaci.2017.12.974), as well as an additional 5 SNPs from the CAAPA meta-analysis, with p-values < 10-6 and r2 < 0.8 with all 17 SNPs in TGP European and African populations, were extracted. Inverse-variance meta-analysis was used to assess association in CAAPA studies with high African ancestry (mean African ancestry > 75…
* SNPs from the CAAPA meta-analysis with p < 10-6
EAF = effect allele frequency, RA = reference allele, EA = effect allele
rs3809717: In the UTR5 of MIEN1, annotated as an active or weak promoter in a number of ENCODE tracks; is an eQTL for ORDML3 in GTEX whole blood (p=1.68e-7)
rs11078921: eQTL for ORLDM3 in GTEX lung (p=8.78e-6), lymphocytes (p=2.61e-6), blood (p=1.03e-10), eQTL for GSDMB in lymphocytes (p=7.47e-5), blood (p=5.3e-7)
rs62066988: eQTL for ORLDM3 in GTEX lung (p=4e-6), lymphocytes (p=2.4e-6), blood (p=5.41e-11), eQTL for GSDMB in blood (p=1.72e-6)
rs11657449: eQTL for ORLDM3 in GTEX lung (p=8.42e-8), lymphocytes (p=2.29e-7), blood (p=1.15e-11), eQTL for GSDMB in lymphocytes (p=5.48e-5), blood (p=2.02e-7)
rs1031459: eQTL for GSDMA in GTEX lung (p=8.51e-6), ORDML3 in lung (1.22e-6), lymphocytes (p=4.38e-7), blood (p=2.55e-10), GSDMB in lung (p=4.86e-5) and blood (p=2.88e-8)
The number of cases+controls that contributed to the TAGC result is not included in the TAGC summary statistics, and the number of cases and controls we report here reflects the number of European subjects included in the TAGC meta-analysis
The TAGC EAF was not included in the TAGC summary statistics and the TAGC EAF represents the allele frequency in Europeans from the 1000 Genomes Project
The TAGC fixed effect associations are reported in this table.
CAAPA MR-MEGA meta-analysis: The meta-analysis results across all CAAPA studies. P-values from the MR-MEGA association results are reported. Odds ratios and 95% confidence intervals were estimated using inverse-variance meta-analysis
CAAPA high African Ancestry: Inverse-variance meta-analysis of CAAPA data sets with high African ancestry (>75%): BASS, CAG, SAPPHIRE, HONDAS, JHS(1), JHS(2), JAAS, GRAAD(2), BAGS, GRAAD(1), SAGE, HUFS, SARP
CAAPA low African Ancestry: Inverse-variance meta-analysis of CAAPA data sets with low African ancestry (<50%): BIAS, PGCA, ProAR, GALA II
CAAPA subjects with 0 African haplotypes: Unrelated subjects in CAAPA with 0 copies of African ancestry at the SNP position according to local ancestry estimates. Odds ratios and confidence intervals were estimated using logistic regression (asthma ~ study + allelic_dose)
CAAPA subjects with 1 African haplotype: Unrelated subjects in CAAPA with 1 copy of Afrcican ancestry at the SNP position according to local ancestry estimates.
CAAPA subjects with 2 haplotypes: Unrelated subjects in CAAPA with 2 copies of African ancestry at the SNP position according to local ancestry estimates.
TAGC Europeans
Gene		SNP			hg19 position	RA	EA		Nr cases + controls		EAF		OR [95% CI]		P
GAP3		rs2941504			37830900	G	A		23,948+118,538		0.69		1.16 [1.13-1.19]		1.28e-27
PGAP2		rs2517955			37843681	C	T		23,948+118,538		0.665		0.87 [0.85-0.90]		2.22e-23
ERBB2		rs2952156			37876835	G	A		23,948+118,538		0.69		1.16 [1.13-1.20]		7.55e-29
MIEN1*		rs3809717*			37886986	C	A				0.298
GRB7,IKZF3 (intergenic)		rs11078921*			37908867	C	A				0.681
IKZF3		rs907092			37922259	G	A		23,948+118,538		0.473		0.85 [0.83-0.88]		2.16e-32
IKZF3		rs9303277			37976469	T	C		23,948+118,538		0.484		1.19 [1.16-1.22]		1.18e-40
IKZF3 (intronic)		rs62066988*			37992281	C	T				0.319
ZPBP2		rs12936231			38029120	G	C
Intergenic		rs8069176			38057197	G	A		23,948+118,538		0.464		0.85 [0.83-0.87]		2.92e-36
ZPBP2,GSDMB (intergenic)		rs11657449*			38057841	G	C				0.305
GSDMB		rs2305480			38062196	G	A		23,948+118,538		0.466		0.85 [0.83-0.87]		3.18e-36
GSDMB		rs11078927			38064405	C	T		23,948+118,538		0.465		0.85 [0.83-0.87]		4.21e-36
GSDMB		rs11078928			38064469	T	C				0.465
GSDMB		rs2290400			38066240	T	C		23,948+118,538		0.519		0.84 [0.82-0.86]		1.03e-42
GSDMB		rs7216389			38069949	T	C		23,948+118,538		0.491		0.84 [0.82-0.86]		2.51e-42
GSDMB (intronic)		rs1031459*			38072245	C	G				0.66
ORMDL3		rs4065275			38080865	A	G		23,948+118,538		0.496		1.21 [1.18-1.25]		2.09e-40
ORMDL3		rs8076131			38080912	A	G		23,948+118,538		0.525		0.85 [0.83-0.87]		2.44e-34
ORMDL3		rs12603332			38082807	T	C		23,948+118,538		0.505		1.19 [1.16-1.22]		1.01e-37
GSDMA		rs3894194			38121993	G	A		23,948+118,538		0.446		1.17 [1.14-1.20]		1.06e-34
GSDMA		rs3859192			38128648	C	T		23,948+118,538		0.459		1.15 [1.12-1.18]		5.38e-28
CAAPA MR-MEGA meta-analysis
SNP	Nr cases + controls		EAF	OR [95% CI]				P		Panc		Phet
rs2941504	7,221+7,413		0.546	1.09 [1.04-1.15]				0.00386		0.715		0.098
rs2517955	7,221+7,413		0.285	0.88 [0.83-0.94]				0.000181		0.453		0.315
rs2952156	7,221+7,413		0.584	1.09 [1.03-1.15]				0.0103		0.854		0.0145
rs3809717*	7,221+7,413		0.105	0.77 [0.70-0.84]				5.3e-08		0.191		0.924
rs11078921*	7,221+7,413		0.108	0.77 [0.71-0.84]				1.63e-08		0.212		0.892
rs907092	7,221+7,413		0.194	0.80 [0.75-0.85]				4.38e-12		0.00508		0.349
rs9303277	7,221+7,413		0.545	1.13 [1.07-1.19]				6.36e-06		0.0693		0.197
rs62066988*	7,221+7,413		0.108	0.78 [0.71-0.85]				4.7e-08		0.147		0.816
rs12936231	7,221+7,413		0.505	1.11 [1.05-1.17]				0.000125		0.124		0.525
rs8069176	7,221+7,413		0.349	0.89 [0.84-0.94]				1.08e-05		0.0267		0.372
rs11657449*	7,221+7,413		0.182	0.84 [0.78-0.89]				6.14e-07		0.222		0.838
rs2305480	7,221+7,413		0.178	0.81 [0.76-0.87]				7.47e-10		0.0358		0.659
rs11078927	7,221+7,413		0.173	0.79 [0.74-0.85]				7.81e-11		0.055		0.631
rs11078928	7,221+7,413		0.173	0.79 [0.74-0.85]				8.37e-11		0.0541		0.63
rs2290400	7,221+7,413		0.452	0.91 [0.86-0.96]				8.43e-05		0.0133		0.966
rs7216389	7,221+7,413		0.768	0.85 [0.80-0.90]				3.73e-08		0.0104		0.576
rs1031459*	7,221+7,413		0.899	1.27 [1.17-1.39]				3e-07		0.337		0.92
rs4065275	7,221+7,413		0.633	1.12 [1.06-1.18]				1.66e-05		0.0132		0.723
rs8076131	7,221+7,413		0.793	0.82 [0.77-0.88]				3.08e-10		0.0025		0.804
rs12603332	7,221+7,413		0.441	1.11 [1.05-1.17]				0.00026		0.152		0.153
rs3894194	7,221+7,413		0.34	1.12 [1.06-1.19]				0.000179		0.402		0.712
rs3859192	7,221+7,413		0.346	1.07 [1.02-1.13]				0.0312		0.395		0.306
CAAPA high African ancestry
SNP	Nr cases + controls		EAF	OR [95% CI]				P
rs2941504	4,489+5,532		0.546	1.04 [0.98-1.11]				0.186
rs2517955	4,489+5,532		0.771	0.93 [0.85-1.00]				0.0594
rs2952156	4,489+5,532		0.59	1.03 [0.96-1.11]				0.363
rs3809717*	4,489+5,532		0.926	0.78 [0.68-0.90]				0.000766
rs11078921*	4,489+5,532		0.925	0.80 [0.71-0.92]				0.00109
rs907092	4,489+5,532		0.842	0.89 [0.81-0.97]				0.00866
rs9303277	4,489+5,532		0.419	1.07 [1.01-1.15]				0.0341
rs62066988*	4,489+5,532		0.926	0.81 [0.71-0.92]				0.00173
rs12936231	4,489+5,532		0.53	1.06 [1.00-1.13]				0.0697
rs8069176	4,489+5,532		0.65	0.94 [0.88-1.01]				0.0776
rs11657449*	4,489+5,532		0.834	0.87 [0.79-0.95]				0.00151
rs2305480	4,489+5,532		0.863	0.88 [0.80-0.97]				0.00825
rs11078927	4,489+5,532		0.869	0.86 [0.78-0.95]				0.002
rs11078928	4,489+5,532		0.131	0.86 [0.78-0.95]				0.00213
rs2290400	4,489+5,532		0.464	0.95 [0.89-1.02]				0.137
rs7216389	4,489+5,532		0.195	0.92 [0.84-0.99]				0.0356
rs1031459*	4,489+5,532		0.938	1.22 [1.06-1.41]				0.00491
rs4065275	4,489+5,532		0.644	1.05 [0.98-1.13]				0.134
rs8076131	4,489+5,532		0.169	0.90 [0.83-0.99]				0.022
rs12603332	4,489+5,532		0.407	1.06 [0.99-1.13]				0.0836
rs3894194	4,489+5,532		0.691	1.08 [1.00-1.16]				0.0433
rs3859192	4,489+5,532		0.668	1.05 [0.98-1.13]				0.163
CAAPA low African ancestry
SNP	Nr cases + controls		EAF	OR [95% CI]				P
rs2941504	2,520+2,113		0.55	1.18 [1.09-1.29]				0.000154
rs2517955	2,520+2,113		0.591	0.83 [0.76-0.91]				5.67e-05
rs2952156	2,520+2,113		0.573	1.20 [1.09-1.32]				0.000122
rs3809717*	2,520+2,113		0.826	0.75 [0.67-0.85]				5.57e-06
rs11078921*	2,520+2,113		0.818	0.75 [0.67-0.84]				8.32e-07
rs907092	2,520+2,113		0.727	0.70 [0.64-0.78]				2.55e-12
rs9303277	2,520+2,113		0.531	1.24 [1.13-1.35]				1.91e-06
rs62066988*	2,520+2,113		0.817	0.76 [0.67-0.85]				2.11e-06
rs12936231	2,520+2,113		0.452	1.21 [1.11-1.32]				2.86e-05
rs8069176	2,520+2,113		0.651	0.80 [0.73-0.88]				2.27e-06
rs11657449*	2,520+2,113		0.78	0.79 [0.71-0.88]				1.46e-05
rs2305480	2,520+2,113		0.733	0.73 [0.67-0.81]				9.16e-10
rs11078927	2,520+2,113		0.735	0.73 [0.66-0.81]				5.04e-10
rs11078928	2,520+2,113		0.265	0.73 [0.66-0.81]				5.01e-10
rs2290400	2,520+2,113		0.427	0.84 [0.77-0.91]				6.97e-05
rs7216389	2,520+2,113		0.314	0.77 [0.70-0.84]				2.29e-08
rs1031459*	2,520+2,113		0.815	1.31 [1.17-1.47]				3.12e-06
rs4065275	2,520+2,113		0.607	1.23 [1.13-1.35]				4.24e-06
rs8076131	2,520+2,113		0.29	0.74 [0.67-0.81]				4.42e-10
rs12603332	2,520+2,113		0.514	1.20 [1.10-1.31]				5.69e-05
rs3894194	2,520+2,113		0.598	1.20 [1.10-1.31]				6.97e-05
rs3859192	2,520+2,113		0.625	1.11 [1.02-1.22]				0.022
CAAPA subjects with 0 African haplotypes
SNP	Nr cases + controls		EAF	OR [95% CI]				P
rs2941504	125+178		0.623	1.20 [0.78-1.83]				0.41
rs2517955	125+178		0.558	0.83 [0.53-1.28]				0.392
rs2952156	125+178		0.612	1.22 [0.78-1.90]				0.392
rs3809717*	125+178		0.284	0.68 [0.42-1.12]				0.134
rs11078921*	125+178		0.301	0.73 [0.46-1.14]				0.168
rs907092	130+177		0.415	0.77 [0.51-1.16]				0.213
rs9303277	130+177		0.474	1.27 [0.85-1.90]				0.244
rs62066988*	130+177		0.316	0.64 [0.41-1.00]				0.0479
rs12936231	130+177		0.48	1.23 [0.83-1.84]				0.305
rs8069176	130+177		0.445	0.71 [0.47-1.06]				0.0966
rs11657449*	130+177		0.321	0.66 [0.43-1.03]				0.0657
rs2305480	130+177		0.428	0.76 [0.51-1.15]				0.192
rs11078927	130+177		0.429	0.75 [0.50-1.13]				0.175
rs11078928	130+177		0.429	0.75 [0.50-1.13]				0.174
rs2290400	130+177		0.481	0.78 [0.53-1.16]				0.228
rs7216389	130+177		0.541	0.79 [0.53-1.18]				0.252
rs1031459*	130+177		0.684	1.64 [1.05-2.56]				0.0285
rs4065275	130+177		0.545	1.20 [0.81-1.78]				0.36
rs8076131	130+177		0.565	0.76 [0.51-1.14]				0.187
rs12603332	130+177		0.523	1.16 [0.79-1.71]				0.455
rs3894194	130+177		0.446	1.27 [0.83-1.95]				0.279
rs3859192	130+177		0.437	1.26 [0.84-1.90]				0.263
CAAPA subjects with 1 African haplotype
SNP	Nr cases + controls		EAF	OR [95% CI]				P
rs2941504	745+1,097		0.58	1.01 [0.87-1.18]				0.868
rs2517955	745+1,097		0.375	0.84 [0.70-1.01]				0.0677
rs2952156	745+1,097		0.606	1.00 [0.85-1.17]				0.989
rs3809717*	745+1,097		0.147	0.73 [0.56-0.94]				0.0146
rs11078921*	745+1,097		0.152	0.79 [0.62-1.00]				0.0534
rs907092	736+1,108		0.263	0.88 [0.73-1.06]				0.171
rs9303277	736+1,108		0.55	1.08 [0.93-1.25]				0.334
rs62066988*	736+1,108		0.154	0.78 [0.62-0.99]				0.0387
rs12936231	736+1,108		0.522	1.10 [0.95-1.28]				0.198
rs8069176	736+1,108		0.389	0.94 [0.81-1.10]				0.436
rs11657449*	736+1,108		0.214	0.80 [0.66-0.97]				0.0233
rs2305480	736+1,108		0.254	0.86 [0.71-1.04]				0.121
rs11078927	736+1,108		0.25	0.84 [0.69-1.01]				0.0676
rs11078928	736+1,108		0.25	0.84 [0.69-1.01]				0.0681
rs2290400	736+1,108		0.476	0.89 [0.77-1.04]				0.141
rs7216389	736+1,108		0.696	0.84 [0.70-1.00]				0.0466
rs1031459*	736+1,108		0.844	1.27 [1.01-1.61]				0.0419
rs4065275	736+1,108		0.596	1.11 [0.95-1.29]				0.193
rs8076131	736+1,108		0.728	0.87 [0.73-1.05]				0.147
rs12603332	736+1,108		0.446	1.11 [0.95-1.29]				0.18
rs3894194	736+1,108		0.374	1.13 [0.96-1.33]				0.128
rs3859192	736+1,108		0.383	1.15 [0.99-1.35]				0.0691
CAAPA subjects with 2 African haplotypes
SNP	Nr cases + controls		EAF	OR [95% CI]				P
rs2941504	1,713+2,608		0.524	1.07 [0.97-1.18]				0.152
rs2517955	1,713+2,608		0.141	0.90 [0.78-1.04]				0.167
rs2952156	1,713+2,608		0.58	1.06 [0.96-1.17]				0.261
rs3809717*	1,713+2,608		0.03	0.67 [0.46-0.98]				0.0397
rs11078921*	1,713+2,608		0.027	0.66 [0.46-0.95]				0.0249
rs907092	1,717+2,598		0.096	0.82 [0.69-0.96]				0.0164
rs9303277	1,717+2,598		0.619	1.10 [0.99-1.21]				0.0683
rs62066988*	1,717+2,598		0.026	0.71 [0.50-1.02]				0.0623
rs12936231	1,717+2,598		0.554	1.07 [0.97-1.18]				0.184
rs8069176	1,717+2,598		0.335	0.93 [0.84-1.03]				0.143
rs11657449*	1,717+2,598		0.142	0.84 [0.73-0.96]				0.0135
rs2305480	1,717+2,598		0.07	0.84 [0.70-1.01]				0.0616
rs11078927	1,717+2,598		0.062	0.78 [0.64-0.95]				0.0134
rs11078928	1,717+2,598		0.062	0.78 [0.64-0.95]				0.0148
rs2290400	1,717+2,598		0.471	1.00 [0.91-1.10]				0.942
rs7216389	1,717+2,598		0.863	0.92 [0.80-1.05]				0.222
rs1031459*	1,717+2,598		0.993	1.96 [0.82-4.69]				0.132
rs4065275	1,717+2,598		0.66	1.04 [0.94-1.15]				0.494
rs8076131	1,717+2,598		0.889	0.89 [0.76-1.05]				0.161
rs12603332	1,717+2,598		0.367	1.10 [0.99-1.21]				0.075
rs3894194	1,717+2,598		0.269	1.04 [0.93-1.17]				0.44
rs3859192	1,717+2,598		0.302	1.01 [0.91-1.12]				0.875
